# Supplementary material for: CD34+ Cell Dose, Measurable Residual Disease, and Outcome After Myeloablative HLA-Matched Peripheral Blood Hematopoietic Cell Transplantation for Adults with Acute Myeloid Leukemia
Source: Cancers (Basel). 2025 Jul 12;17(14):2323. doi: 10.3390/cancers17142323 (PMC12293095; doi:10.3390/cancers17142323)
Supplement: Supplementary file 1 [file cancers-17-02323-s001.zip]

Archive with 1 entries (1 files):
- cancers-3714842-supplementary.pdf
